# Supplementary material for: In Silico Analysis of the Structural Dynamics and Substrate Recognition Determinants of the Human Mitochondrial Carnitine/Acylcarnitine SLC25A20 Transporter
Source: Int J Mol Sci. 2023 Feb 15;24(4):3946. doi: 10.3390/ijms24043946 (PMC9961348; doi:10.3390/ijms24043946)
Supplement: Supplementary file 1 [file ijms-24-03946-s001.zip]

Archive with 1 entries (1 files):
- ijms-2147358-supplementary.docx
